# Supplementary material for: Two new emerald geometrid species of Telotheta Warren from Ecuador and Bolivia (Lepidoptera: Geometridae, Geometrinae, Lophochoristini)
Source: Biodivers Data J. 2014 Sep 19;(2):e1158. doi: 10.3897/BDJ.2.e1158 (PMC4206780; doi:10.3897/BDJ.2.e1158)
Supplement: XML Treatment for Telotheta unoi [file BDJ.2.e1158-treatment1.xml]

<!DOCTYPE tp:taxon-treatment
  PUBLIC "-//TaxonX//DTD Taxonomic Treatment Publishing DTD v0 20100105//EN" "tax-treatment-NSO.dtd">
<tp:taxon-treatment xmlns:tp="http://www.plazi.org/taxpub"><tp:treatment-meta><mixed-citation publication-type="journal"><person-group><name><surname>Lindt</surname><given-names>Aare</given-names></name><name><surname>Viidalepp</surname><given-names>Jaan</given-names></name></person-group><article-title>Two new emerald geometrid species of <italic><tp:taxon-name><tp:taxon-name-part taxon-name-part-type="genus">Telotheta</tp:taxon-name-part></tp:taxon-name></italic> Warren from Ecuador and Bolivia (<tp:taxon-name><tp:taxon-name-part taxon-name-part-type="order">Lepidoptera</tp:taxon-name-part></tp:taxon-name>: <tp:taxon-name><tp:taxon-name-part taxon-name-part-type="family">Geometridae</tp:taxon-name-part></tp:taxon-name>, <tp:taxon-name><tp:taxon-name-part taxon-name-part-type="subfamily">Geometrinae</tp:taxon-name-part></tp:taxon-name>, <tp:taxon-name><tp:taxon-name-part taxon-name-part-type="tribe">Lophochoristini</tp:taxon-name-part></tp:taxon-name>)</article-title><source>Biodivers Data J</source><day>19</day><month>9</month><year>2014</year><volume>2014</volume><issue>2</issue><pub-id pub-id-type="doi">10.3897/BDJ.2.e1158</pub-id></mixed-citation></tp:treatment-meta><tp:nomenclature><tp:taxon-name>
            <tp:taxon-name-part taxon-name-part-type="genus">Telotheta</tp:taxon-name-part>
            <tp:taxon-name-part taxon-name-part-type="species">unoi</tp:taxon-name-part>
            <object-id xmlns:xlink="http://www.w3.org/1999/xlink" content-type="zoobank" xlink:type="simple" object-id-type="ZooBank">urn:lsid:zoobank.org:act:DA996931-3FEE-4EF9-8DEE-E4D6FAE4AE0D</object-id>
          </tp:taxon-name><tp:taxon-authority>Lindt &amp; Viidalepp</tp:taxon-authority><tp:taxon-status xmlns:xlink="http://www.w3.org/1999/xlink" xlink:type="simple">sp. n.</tp:taxon-status></tp:nomenclature><tp:treatment-sec sec-type="materials"><title>Materials</title><list list-type="alpha-lower" list-content="occurrences"><list-item><p><bold>Type status:</bold> <named-content xmlns:xlink="http://www.w3.org/1999/xlink" content-type="dwc:typeStatus" xlink:type="simple">Holotype</named-content>. <bold>Occurrence:</bold> sex: <named-content xmlns:xlink="http://www.w3.org/1999/xlink" content-type="dwc:sex" xlink:type="simple">male</named-content>; <bold>Location:</bold> country: <named-content xmlns:xlink="http://www.w3.org/1999/xlink" content-type="dwc:country" xlink:type="simple">Ecuador</named-content>; stateProvince: <named-content xmlns:xlink="http://www.w3.org/1999/xlink" content-type="dwc:stateProvince" xlink:type="simple">Napo</named-content>; verbatimLocality: <named-content xmlns:xlink="http://www.w3.org/1999/xlink" content-type="dwc:verbatimLocality" xlink:type="simple">Carlos Julio</named-content>; verbatimElevation: <named-content xmlns:xlink="http://www.w3.org/1999/xlink" content-type="dwc:verbatimElevation" xlink:type="simple">950 m</named-content>; verbatimLatitude: <named-content xmlns:xlink="http://www.w3.org/1999/xlink" content-type="dwc:verbatimLatitude" xlink:type="simple">01°15'33"S</named-content>; verbatimLongitude: <named-content xmlns:xlink="http://www.w3.org/1999/xlink" content-type="dwc:verbatimLongitude" xlink:type="simple">77°49'27"W</named-content>; decimalLatitude: <named-content xmlns:xlink="http://www.w3.org/1999/xlink" content-type="dwc:decimalLatitude" xlink:type="simple">-1.259167</named-content>; decimalLongitude: <named-content xmlns:xlink="http://www.w3.org/1999/xlink" content-type="dwc:decimalLongitude" xlink:type="simple">-77.824167</named-content>; <bold>Event:</bold> samplingProtocol: <named-content xmlns:xlink="http://www.w3.org/1999/xlink" content-type="dwc:samplingProtocol" xlink:type="simple">UV light sampling</named-content>; eventDate: <named-content xmlns:xlink="http://www.w3.org/1999/xlink" content-type="dwc:eventDate" xlink:type="simple">2008-02-10</named-content>; <bold>Record Level:</bold> institutionCode: <named-content xmlns:xlink="http://www.w3.org/1999/xlink" content-type="dwc:institutionCode" xlink:type="simple">EMNH</named-content></p></list-item><list-item><p><bold>Type status:</bold> <named-content xmlns:xlink="http://www.w3.org/1999/xlink" content-type="dwc:typeStatus" xlink:type="simple">Paratype</named-content>. <bold>Occurrence:</bold> sex: <named-content xmlns:xlink="http://www.w3.org/1999/xlink" content-type="dwc:sex" xlink:type="simple">4 males</named-content>; <bold>Location:</bold> country: <named-content xmlns:xlink="http://www.w3.org/1999/xlink" content-type="dwc:country" xlink:type="simple">Ecuador</named-content>; stateProvince: <named-content xmlns:xlink="http://www.w3.org/1999/xlink" content-type="dwc:stateProvince" xlink:type="simple">Napo</named-content>; verbatimLocality: <named-content xmlns:xlink="http://www.w3.org/1999/xlink" content-type="dwc:verbatimLocality" xlink:type="simple">Carlos Julio</named-content>; verbatimElevation: <named-content xmlns:xlink="http://www.w3.org/1999/xlink" content-type="dwc:verbatimElevation" xlink:type="simple">950 m</named-content>; verbatimLatitude: <named-content xmlns:xlink="http://www.w3.org/1999/xlink" content-type="dwc:verbatimLatitude" xlink:type="simple">01°15'33"S</named-content>; verbatimLongitude: <named-content xmlns:xlink="http://www.w3.org/1999/xlink" content-type="dwc:verbatimLongitude" xlink:type="simple">77°49'27"W</named-content>; decimalLatitude: <named-content xmlns:xlink="http://www.w3.org/1999/xlink" content-type="dwc:decimalLatitude" xlink:type="simple">-1.259167</named-content>; decimalLongitude: <named-content xmlns:xlink="http://www.w3.org/1999/xlink" content-type="dwc:decimalLongitude" xlink:type="simple">-77.824167</named-content>; <bold>Event:</bold> samplingProtocol: <named-content xmlns:xlink="http://www.w3.org/1999/xlink" content-type="dwc:samplingProtocol" xlink:type="simple">UV light sampling</named-content>; eventDate: <named-content xmlns:xlink="http://www.w3.org/1999/xlink" content-type="dwc:eventDate" xlink:type="simple">2008-02-10</named-content>; <bold>Record Level:</bold> institutionCode: <named-content xmlns:xlink="http://www.w3.org/1999/xlink" content-type="dwc:institutionCode" xlink:type="simple">EMNH</named-content>; collectionCode: <named-content xmlns:xlink="http://www.w3.org/1999/xlink" content-type="dwc:collectionCode" xlink:type="simple">IZBE</named-content></p></list-item></list></tp:treatment-sec><tp:treatment-sec sec-type="Description"><title>Description</title><p><bold>Head, thorax and abdomen.</bold> Male: The wing span of males is 15–17 mm (Fig. <xref ref-type="fig" rid="F762222">1</xref>, left). The frons is almost rectangular, wide and high, dark brown above, paler towards clypeus, with a whitish line along the lower edge (Fig. <xref ref-type="fig" rid="F762230">2</xref><xref ref-type="fig" rid="F762235">a</xref>). The width of the frons along its dorsal edge is 0.7 mm, and along the ventral edge is 0.55 mm. The interantennal fillet is white with a green hue, and the vertex, thorax and dorsum of the abdomen are green. The male antennae are bipectinate, the pectinations being  0.5–0.55 mm long at the tenth antennal segment and tapering out beyond the middle of antenna. The venation of the wings is as described for the genus. Male palpi are slender, reaching the frons.</p><p><bold>Forewings</bold> are with an angulate apex, the distal and anal margins being almost straight. The forewings are densely scaled, scales pigmented in dark green, darker towards the apex of the wings; hindwings paler, whitish green; the discal veins are more densely scaled in both wings. The discal spots are smaller than in <italic><tp:taxon-name><tp:taxon-name-part taxon-name-part-type="genus">Telotheta</tp:taxon-name-part> <tp:taxon-name-part taxon-name-part-type="species">fresei</tp:taxon-name-part></tp:taxon-name></italic> and <italic><tp:taxon-name><tp:taxon-name-part taxon-name-part-type="genus">Telotheta</tp:taxon-name-part> <tp:taxon-name-part taxon-name-part-type="species">muscipunctata</tp:taxon-name-part></tp:taxon-name></italic>, and dark green. The transverse lines and submarginal line is absent, the fringe being greenish (whitish in <italic><tp:taxon-name><tp:taxon-name-part taxon-name-part-type="genus">Telotheta</tp:taxon-name-part> <tp:taxon-name-part taxon-name-part-type="species">muscipunctata</tp:taxon-name-part></tp:taxon-name></italic>). The costal edge of the forewing is lined light brown (slightly rosy in <italic><tp:taxon-name><tp:taxon-name-part taxon-name-part-type="genus">Telotheta</tp:taxon-name-part> <tp:taxon-name-part taxon-name-part-type="species">muscipunctata</tp:taxon-name-part></tp:taxon-name></italic>). The hindwing distal margins are evenly rounded, not slightly angulated at the middle.</p><p><bold>Male genitalia</bold> (Fig. <xref ref-type="fig" rid="F762239">3</xref><xref ref-type="fig" rid="F762254">a</xref>). The male genital armature is similar to the armatures of <italic><tp:taxon-name><tp:taxon-name-part taxon-name-part-type="genus">Telotheta</tp:taxon-name-part> <tp:taxon-name-part taxon-name-part-type="species">fresei</tp:taxon-name-part></tp:taxon-name></italic> and <italic><tp:taxon-name><tp:taxon-name-part taxon-name-part-type="genus">Telotheta</tp:taxon-name-part> <tp:taxon-name-part taxon-name-part-type="species">muscipunctata</tp:taxon-name-part></tp:taxon-name></italic> but smaller: the height of the genital capsule, from the tip of the uncus to the tip of the vinculum is 1.0 mm. The valva is apically bilobed, the lobes are more slender in <italic><tp:taxon-name><tp:taxon-name-part taxon-name-part-type="genus">Telotheta</tp:taxon-name-part> <tp:taxon-name-part taxon-name-part-type="species">unoi</tp:taxon-name-part></tp:taxon-name></italic>  compared to those in related species. The dorsal margin of the dorsal lobe bears a row of stout curved setae in <italic><tp:taxon-name><tp:taxon-name-part taxon-name-part-type="genus">Telotheta</tp:taxon-name-part> <tp:taxon-name-part taxon-name-part-type="species">muscipunctata</tp:taxon-name-part></tp:taxon-name></italic> and <italic><tp:taxon-name><tp:taxon-name-part taxon-name-part-type="genus">Telotheta</tp:taxon-name-part> <tp:taxon-name-part taxon-name-part-type="species">fresei</tp:taxon-name-part></tp:taxon-name></italic>, which are lacking in the new species <italic><tp:taxon-name><tp:taxon-name-part taxon-name-part-type="genus">Telotheta</tp:taxon-name-part> <tp:taxon-name-part taxon-name-part-type="species">unoi</tp:taxon-name-part></tp:taxon-name></italic>. The valva subapical lobe is edged straight ventrally, the strong setae are longer towards the base of the lobe. The anellar complex is broadest in the middle, the dorsal tips of the juxta converging. The distal projections of the sternite A8 are slender, rigid and finely rugose at the lateral edges in <italic><tp:taxon-name><tp:taxon-name-part taxon-name-part-type="genus">Telotheta</tp:taxon-name-part> <tp:taxon-name-part taxon-name-part-type="species">unoi</tp:taxon-name-part></tp:taxon-name></italic>  and <italic><tp:taxon-name><tp:taxon-name-part taxon-name-part-type="genus">Telotheta</tp:taxon-name-part> <tp:taxon-name-part taxon-name-part-type="species">muscipunctata</tp:taxon-name-part></tp:taxon-name></italic>, while in <italic><tp:taxon-name><tp:taxon-name-part taxon-name-part-type="genus">Telotheta</tp:taxon-name-part> <tp:taxon-name-part taxon-name-part-type="species">fresei</tp:taxon-name-part></tp:taxon-name></italic>  they appear projecting flat and triangularly. The aedeagus is slightly curved, 1.0 mm long, without cornuti.</p></tp:treatment-sec><tp:treatment-sec sec-type="Etymology"><title>Etymology</title><p>The new species is dedicated to Mag. Uno Roosileht from the Estonian Museum of Natural History, coleopterist, colleague and co-traveller. The gender of the newly described species is masculine.</p></tp:treatment-sec><tp:treatment-sec sec-type="Distribution"><title>Distribution</title><p>The new species was collected in the middle elevation tropical mountain forests on the Eastern slope of the Eastern Cordilleras, in Ecuador.</p></tp:treatment-sec><tp:treatment-sec sec-type="Taxon discussion"><title>Taxon discussion</title><p>Remarks. Forewings of the new species <italic><tp:taxon-name><tp:taxon-name-part taxon-name-part-type="genus">Telotheta</tp:taxon-name-part> <tp:taxon-name-part taxon-name-part-type="species">unoi</tp:taxon-name-part></tp:taxon-name></italic>  are dark green, hindwings greenish white. This wing pattern — forewings darker than hindwings — is similar to that of an another Neotropical genus, <italic><tp:taxon-name><tp:taxon-name-part taxon-name-part-type="genus">Paromphacodes</tp:taxon-name-part></tp:taxon-name></italic> Warren. However, <italic><tp:taxon-name><tp:taxon-name-part taxon-name-part-type="genus">Paromphacodes</tp:taxon-name-part></tp:taxon-name></italic> is different in the venation of wings (<xref ref-type="bibr" rid="B808097">Prout 1932</xref>) and in the presence of two pairs of spurs on the hind tibia. Moreover, the species of <italic><tp:taxon-name><tp:taxon-name-part taxon-name-part-type="genus">Paromphacodes</tp:taxon-name-part></tp:taxon-name></italic> studied have rosy or red-brown postmedial spots on the forewings and the fringe of wings usually contrastingly red-brown or rosy (<xref ref-type="bibr" rid="B720313">Pitkin 1996</xref>, <xref ref-type="bibr" rid="B808097">Prout 1932</xref>). <italic><tp:taxon-name><tp:taxon-name-part taxon-name-part-type="genus">Paromphacodes</tp:taxon-name-part></tp:taxon-name></italic> has nemoriine male genitalia, very different from those in <italic><tp:taxon-name><tp:taxon-name-part taxon-name-part-type="genus">Telotheta</tp:taxon-name-part></tp:taxon-name></italic>.</p></tp:treatment-sec><tp:treatment-sec><!--Section generated to contain objects referenced in tp:taxon-treatment.--><fig id="F762222" position="float" orientation="portrait"><label>Figure 1.</label><caption><p><italic><tp:taxon-name><tp:taxon-name-part taxon-name-part-type="genus">Telotheta</tp:taxon-name-part></tp:taxon-name></italic> moths. <italic><italic><tp:taxon-name><tp:taxon-name-part taxon-name-part-type="genus">Telotheta</tp:taxon-name-part></tp:taxon-name></italic> unoi</italic> sp. n. (left), <italic><tp:taxon-name><tp:taxon-name-part taxon-name-part-type="genus">Telotheta</tp:taxon-name-part> <tp:taxon-name-part taxon-name-part-type="species">fresei</tp:taxon-name-part></tp:taxon-name></italic>  sp. n. (middle), and <italic><tp:taxon-name><tp:taxon-name-part taxon-name-part-type="genus">Telotheta</tp:taxon-name-part> <tp:taxon-name-part taxon-name-part-type="species">muscipunctata</tp:taxon-name-part></tp:taxon-name></italic> (right). Scale bar: 10 mm.</p></caption><graphic xmlns:xlink="http://www.w3.org/1999/xlink" xlink:href="biodiversity_data_journal-2-e1158-g001.jpg" position="float" id="oo_9541.jpg" orientation="portrait" xlink:type="simple"/></fig><fig-group id="F762230" position="float" orientation="portrait"><caption><p><italic><tp:taxon-name><tp:taxon-name-part taxon-name-part-type="genus">Telotheta</tp:taxon-name-part></tp:taxon-name></italic> moths: heads, frontal view. Scale bar: 1 mm.</p></caption><fig id="F762235" position="float" orientation="portrait"><label>Figure 2a.</label><caption><p><italic><tp:taxon-name><tp:taxon-name-part taxon-name-part-type="genus">Telotheta</tp:taxon-name-part> <tp:taxon-name-part taxon-name-part-type="species">unoi</tp:taxon-name-part></tp:taxon-name></italic> sp. n.</p></caption><graphic xmlns:xlink="http://www.w3.org/1999/xlink" xlink:href="biodiversity_data_journal-2-e1158-g002_a.jpg" xlink:type="simple" position="float" orientation="portrait" id="oo_9542.jpg"/></fig><fig id="F762236" position="float" orientation="portrait"><label>Figure 2b.</label><caption><p>
            <italic><tp:taxon-name><tp:taxon-name-part taxon-name-part-type="genus">Telotheta</tp:taxon-name-part> <tp:taxon-name-part taxon-name-part-type="species">muscipunctata</tp:taxon-name-part></tp:taxon-name></italic>
          </p></caption><graphic xmlns:xlink="http://www.w3.org/1999/xlink" xlink:href="biodiversity_data_journal-2-e1158-g002_b.jpg" xlink:type="simple" position="float" orientation="portrait" id="oo_9543.jpg"/></fig><fig id="F762237" position="float" orientation="portrait"><label>Figure 2c.</label><caption><p><italic><tp:taxon-name><tp:taxon-name-part taxon-name-part-type="genus">Telotheta</tp:taxon-name-part> <tp:taxon-name-part taxon-name-part-type="species">fresei</tp:taxon-name-part></tp:taxon-name></italic> sp. n.</p></caption><graphic xmlns:xlink="http://www.w3.org/1999/xlink" xlink:href="biodiversity_data_journal-2-e1158-g002_c.jpg" xlink:type="simple" position="float" orientation="portrait" id="oo_9544.jpg"/></fig></fig-group><fig id="F762235" position="float" orientation="portrait"><label>Figure 2a.</label><caption><p><italic><tp:taxon-name><tp:taxon-name-part taxon-name-part-type="genus">Telotheta</tp:taxon-name-part> <tp:taxon-name-part taxon-name-part-type="species">unoi</tp:taxon-name-part></tp:taxon-name></italic> sp. n.</p></caption><graphic xmlns:xlink="http://www.w3.org/1999/xlink" xlink:href="biodiversity_data_journal-2-e1158-g002_a.jpg" xlink:type="simple" position="float" orientation="portrait" id="oo_9542.jpg"/></fig><fig-group id="F762239" position="float" orientation="portrait"><caption><p><italic><tp:taxon-name><tp:taxon-name-part taxon-name-part-type="genus">Telotheta</tp:taxon-name-part></tp:taxon-name></italic> male genital armatures, last abdominal segments and aedeagi. Scale bar: 1 mm.</p></caption><fig id="F762254" position="float" orientation="portrait"><label>Figure 3a.</label><caption><p><italic><tp:taxon-name><tp:taxon-name-part taxon-name-part-type="genus">Telotheta</tp:taxon-name-part> <tp:taxon-name-part taxon-name-part-type="species">unoi</tp:taxon-name-part></tp:taxon-name></italic> sp. n.</p></caption><graphic xmlns:xlink="http://www.w3.org/1999/xlink" xlink:href="biodiversity_data_journal-2-e1158-g003_a.jpg" xlink:type="simple" position="float" orientation="portrait" id="oo_9545.jpg"/></fig><fig id="F762255" position="float" orientation="portrait"><label>Figure 3b.</label><caption><p>
            <italic><tp:taxon-name><tp:taxon-name-part taxon-name-part-type="genus">Telotheta</tp:taxon-name-part> <tp:taxon-name-part taxon-name-part-type="species">muscipunctata</tp:taxon-name-part></tp:taxon-name></italic>
          </p></caption><graphic xmlns:xlink="http://www.w3.org/1999/xlink" xlink:href="biodiversity_data_journal-2-e1158-g003_b.jpg" xlink:type="simple" position="float" orientation="portrait" id="oo_9546.jpg"/></fig><fig id="F762256" position="float" orientation="portrait"><label>Figure 3c.</label><caption><p><italic><tp:taxon-name><tp:taxon-name-part taxon-name-part-type="genus">Telotheta</tp:taxon-name-part> <tp:taxon-name-part taxon-name-part-type="species">fresei</tp:taxon-name-part></tp:taxon-name></italic> sp. n.</p></caption><graphic xmlns:xlink="http://www.w3.org/1999/xlink" xlink:href="biodiversity_data_journal-2-e1158-g003_c.jpg" xlink:type="simple" position="float" orientation="portrait" id="oo_9547.jpg"/></fig></fig-group><fig id="F762254" position="float" orientation="portrait"><label>Figure 3a.</label><caption><p><italic><tp:taxon-name><tp:taxon-name-part taxon-name-part-type="genus">Telotheta</tp:taxon-name-part> <tp:taxon-name-part taxon-name-part-type="species">unoi</tp:taxon-name-part></tp:taxon-name></italic> sp. n.</p></caption><graphic xmlns:xlink="http://www.w3.org/1999/xlink" xlink:href="biodiversity_data_journal-2-e1158-g003_a.jpg" xlink:type="simple" position="float" orientation="portrait" id="oo_9545.jpg"/></fig></tp:treatment-sec><ref-list><ref id="B808097"><element-citation xmlns:xlink="http://www.w3.org/1999/xlink" publication-type="chapter" xlink:type="simple"><person-group person-group-type="author"><name name-style="western"><surname>Prout</surname><given-names>Louis Beethoven</given-names></name></person-group><year>1932</year><chapter-title>The American <tp:taxon-name><tp:taxon-name-part taxon-name-part-type="family">Geometridae</tp:taxon-name-part></tp:taxon-name></chapter-title><person-group person-group-type="editor"><name name-style="western"><surname>Seitz</surname><given-names>A</given-names></name></person-group><source>The <tp:taxon-name><tp:taxon-name-part taxon-name-part-type="above-genus">Macrolepidoptera</tp:taxon-name-part></tp:taxon-name> of the world</source><volume>8</volume><publisher-name>Kernen Verlag</publisher-name><publisher-loc>Stuttgart</publisher-loc><size units="page">149</size><comment content-type="language">English</comment></element-citation></ref><ref id="B720313"><element-citation xmlns:xlink="http://www.w3.org/1999/xlink" publication-type="article" xlink:type="simple"><person-group person-group-type="author"><name name-style="western"><surname>Pitkin</surname><given-names>L.</given-names></name></person-group><year>1996</year><article-title>Neotropical Emerald moths: a review of the genera (<tp:taxon-name><tp:taxon-name-part taxon-name-part-type="order">Lepidoptera</tp:taxon-name-part></tp:taxon-name>: <tp:taxon-name><tp:taxon-name-part taxon-name-part-type="family">Geometridae</tp:taxon-name-part></tp:taxon-name>, <tp:taxon-name><tp:taxon-name-part taxon-name-part-type="subfamily">Geometrinae</tp:taxon-name-part></tp:taxon-name>)</article-title><volume>118</volume><fpage>309</fpage><lpage>440</lpage><comment content-type="language">English</comment><pub-id pub-id-type="doi">10.1111/j.1096-3642.1996.tb01268.x</pub-id></element-citation></ref></ref-list></tp:taxon-treatment>
