# Supplementary material for: Two new emerald geometrid species of Telotheta Warren from Ecuador and Bolivia (Lepidoptera: Geometridae, Geometrinae, Lophochoristini)
Source: Biodivers Data J. 2014 Sep 19;(2):e1158. doi: 10.3897/BDJ.2.e1158 (PMC4206780; doi:10.3897/BDJ.2.e1158)
Supplement: XML Treatment for Telotheta muscipunctata [file BDJ.2.e1158-treatment2.xml]

<!DOCTYPE tp:taxon-treatment
  PUBLIC "-//TaxonX//DTD Taxonomic Treatment Publishing DTD v0 20100105//EN" "tax-treatment-NSO.dtd">
<tp:taxon-treatment xmlns:tp="http://www.plazi.org/taxpub"><tp:treatment-meta><mixed-citation publication-type="journal"><person-group><name><surname>Lindt</surname><given-names>Aare</given-names></name><name><surname>Viidalepp</surname><given-names>Jaan</given-names></name></person-group><article-title>Two new emerald geometrid species of <italic><tp:taxon-name><tp:taxon-name-part taxon-name-part-type="genus">Telotheta</tp:taxon-name-part></tp:taxon-name></italic> Warren from Ecuador and Bolivia (<tp:taxon-name><tp:taxon-name-part taxon-name-part-type="order">Lepidoptera</tp:taxon-name-part></tp:taxon-name>: <tp:taxon-name><tp:taxon-name-part taxon-name-part-type="family">Geometridae</tp:taxon-name-part></tp:taxon-name>, <tp:taxon-name><tp:taxon-name-part taxon-name-part-type="subfamily">Geometrinae</tp:taxon-name-part></tp:taxon-name>, <tp:taxon-name><tp:taxon-name-part taxon-name-part-type="tribe">Lophochoristini</tp:taxon-name-part></tp:taxon-name>)</article-title><source>Biodivers Data J</source><day>19</day><month>9</month><year>2014</year><volume>2014</volume><issue>2</issue><pub-id pub-id-type="doi">10.3897/BDJ.2.e1158</pub-id></mixed-citation></tp:treatment-meta><tp:nomenclature><tp:taxon-name>
            <tp:taxon-name-part taxon-name-part-type="genus">Telotheta</tp:taxon-name-part>
            <tp:taxon-name-part taxon-name-part-type="species">muscipunctata</tp:taxon-name-part>
          </tp:taxon-name><tp:taxon-authority>(Dognin, 1892)</tp:taxon-authority></tp:nomenclature><tp:treatment-sec sec-type="materials"><title>Materials</title><list list-type="alpha-lower" list-content="occurrences"><list-item><p><bold>Type status:</bold> <named-content xmlns:xlink="http://www.w3.org/1999/xlink" content-type="dwc:typeStatus" xlink:type="simple">Other material</named-content>. <bold>Occurrence:</bold> recordedBy: <named-content xmlns:xlink="http://www.w3.org/1999/xlink" content-type="dwc:recordedBy" xlink:type="simple">Aare Lindt</named-content>; individualCount: <named-content xmlns:xlink="http://www.w3.org/1999/xlink" content-type="dwc:individualCount" xlink:type="simple">1</named-content>; sex: <named-content xmlns:xlink="http://www.w3.org/1999/xlink" content-type="dwc:sex" xlink:type="simple">male</named-content>; <bold>Location:</bold> country: <named-content xmlns:xlink="http://www.w3.org/1999/xlink" content-type="dwc:country" xlink:type="simple">Ecuador</named-content>; stateProvince: <named-content xmlns:xlink="http://www.w3.org/1999/xlink" content-type="dwc:stateProvince" xlink:type="simple">Pichincha</named-content>; verbatimLocality: <named-content xmlns:xlink="http://www.w3.org/1999/xlink" content-type="dwc:verbatimLocality" xlink:type="simple">El Transito</named-content>; verbatimElevation: <named-content xmlns:xlink="http://www.w3.org/1999/xlink" content-type="dwc:verbatimElevation" xlink:type="simple">1080</named-content>; verbatimLatitude: <named-content xmlns:xlink="http://www.w3.org/1999/xlink" content-type="dwc:verbatimLatitude" xlink:type="simple">00°18'59"S</named-content>; verbatimLongitude: <named-content xmlns:xlink="http://www.w3.org/1999/xlink" content-type="dwc:verbatimLongitude" xlink:type="simple">78°54'54"W</named-content>; <bold>Event:</bold> samplingProtocol: <named-content xmlns:xlink="http://www.w3.org/1999/xlink" content-type="dwc:samplingProtocol" xlink:type="simple">UV light sampling</named-content>; eventDate: <named-content xmlns:xlink="http://www.w3.org/1999/xlink" content-type="dwc:eventDate" xlink:type="simple">2008-02-03</named-content>; <bold>Record Level:</bold> institutionCode: <named-content xmlns:xlink="http://www.w3.org/1999/xlink" content-type="dwc:institutionCode" xlink:type="simple">ENHM</named-content></p></list-item></list></tp:treatment-sec><tp:treatment-sec sec-type="Description"><title>Description</title><p>Both original descriptions by P. Dognin and W. Warren (see Introduction) refer to the pale bluish green moths with large green discal blotches on both wings. The colour of the frons was described as yellowish ochreous by Dognin, and as brick red by Warren.</p><p><xref ref-type="bibr" rid="B808083">Prout 1912</xref>, <xref ref-type="bibr" rid="B808097">Prout 1932</xref> synonymized the two names and <xref ref-type="bibr" rid="B720313">Pitkin 1996</xref> redescribed the genus and presented illustrations of the genital structures, including the bicornute last abdominal sternite found in males.</p><p>Additional data: The wing span is 16 mm long in our specimen (Fig. <xref ref-type="fig" rid="F762222">1</xref>, right). The frons is slender, trapezoidal, higher than wide (Fig. <xref ref-type="fig" rid="F762230">2</xref><xref ref-type="fig" rid="F762236">b</xref>), with a thin, whitish line below. The male antenna with pectinations up to 0.8 mm lomg. Wings are covered with semi-transparent white and green scales, white scales prevailing while green scales giving moths a "punctate" appearance. Male genital armatures of the three species are very similar one to another. <italic><tp:taxon-name><tp:taxon-name-part taxon-name-part-type="genus">Telotheta</tp:taxon-name-part> <tp:taxon-name-part taxon-name-part-type="species">muscipunctata</tp:taxon-name-part></tp:taxon-name></italic> has a row of about 20 stout curved setae to the distal margin of valva, and the thorn-like projections of the sternite A8 appear slightly diverging (Fig. <xref ref-type="fig" rid="F762239">3</xref><xref ref-type="fig" rid="F762255">b</xref>).</p></tp:treatment-sec><tp:treatment-sec sec-type="Distribution"><title>Distribution</title><p>The species is attributed a wide distribution range in the research literature, from Costa Rica and Venezuela to Peru in Western South America (<xref ref-type="bibr" rid="B720313">Pitkin 1996</xref>). However, the primary types of this species, as well as our material, are from the Western Cordilleras in Ecuador. See the description of <italic><tp:taxon-name><tp:taxon-name-part taxon-name-part-type="genus">Telotheta</tp:taxon-name-part> <tp:taxon-name-part taxon-name-part-type="species">fresei</tp:taxon-name-part></tp:taxon-name></italic> sp. n.</p></tp:treatment-sec><tp:treatment-sec><!--Section generated to contain objects referenced in tp:taxon-treatment.--><fig id="F762222" position="float" orientation="portrait"><label>Figure 1.</label><caption><p><italic><tp:taxon-name><tp:taxon-name-part taxon-name-part-type="genus">Telotheta</tp:taxon-name-part></tp:taxon-name></italic> moths. <italic><italic><tp:taxon-name><tp:taxon-name-part taxon-name-part-type="genus">Telotheta</tp:taxon-name-part></tp:taxon-name></italic> unoi</italic> sp. n. (left), <italic><tp:taxon-name><tp:taxon-name-part taxon-name-part-type="genus">Telotheta</tp:taxon-name-part> <tp:taxon-name-part taxon-name-part-type="species">fresei</tp:taxon-name-part></tp:taxon-name></italic>  sp. n. (middle), and <italic><tp:taxon-name><tp:taxon-name-part taxon-name-part-type="genus">Telotheta</tp:taxon-name-part> <tp:taxon-name-part taxon-name-part-type="species">muscipunctata</tp:taxon-name-part></tp:taxon-name></italic> (right). Scale bar: 10 mm.</p></caption><graphic xmlns:xlink="http://www.w3.org/1999/xlink" xlink:href="biodiversity_data_journal-2-e1158-g001.jpg" position="float" id="oo_9541.jpg" orientation="portrait" xlink:type="simple"/></fig><fig-group id="F762230" position="float" orientation="portrait"><caption><p><italic><tp:taxon-name><tp:taxon-name-part taxon-name-part-type="genus">Telotheta</tp:taxon-name-part></tp:taxon-name></italic> moths: heads, frontal view. Scale bar: 1 mm.</p></caption><fig id="F762235" position="float" orientation="portrait"><label>Figure 2a.</label><caption><p><italic><tp:taxon-name><tp:taxon-name-part taxon-name-part-type="genus">Telotheta</tp:taxon-name-part> <tp:taxon-name-part taxon-name-part-type="species">unoi</tp:taxon-name-part></tp:taxon-name></italic> sp. n.</p></caption><graphic xmlns:xlink="http://www.w3.org/1999/xlink" xlink:href="biodiversity_data_journal-2-e1158-g002_a.jpg" xlink:type="simple" position="float" orientation="portrait" id="oo_9542.jpg"/></fig><fig id="F762236" position="float" orientation="portrait"><label>Figure 2b.</label><caption><p>
            <italic><tp:taxon-name><tp:taxon-name-part taxon-name-part-type="genus">Telotheta</tp:taxon-name-part> <tp:taxon-name-part taxon-name-part-type="species">muscipunctata</tp:taxon-name-part></tp:taxon-name></italic>
          </p></caption><graphic xmlns:xlink="http://www.w3.org/1999/xlink" xlink:href="biodiversity_data_journal-2-e1158-g002_b.jpg" xlink:type="simple" position="float" orientation="portrait" id="oo_9543.jpg"/></fig><fig id="F762237" position="float" orientation="portrait"><label>Figure 2c.</label><caption><p><italic><tp:taxon-name><tp:taxon-name-part taxon-name-part-type="genus">Telotheta</tp:taxon-name-part> <tp:taxon-name-part taxon-name-part-type="species">fresei</tp:taxon-name-part></tp:taxon-name></italic> sp. n.</p></caption><graphic xmlns:xlink="http://www.w3.org/1999/xlink" xlink:href="biodiversity_data_journal-2-e1158-g002_c.jpg" xlink:type="simple" position="float" orientation="portrait" id="oo_9544.jpg"/></fig></fig-group><fig id="F762236" position="float" orientation="portrait"><label>Figure 2b.</label><caption><p>
            <italic><tp:taxon-name><tp:taxon-name-part taxon-name-part-type="genus">Telotheta</tp:taxon-name-part> <tp:taxon-name-part taxon-name-part-type="species">muscipunctata</tp:taxon-name-part></tp:taxon-name></italic>
          </p></caption><graphic xmlns:xlink="http://www.w3.org/1999/xlink" xlink:href="biodiversity_data_journal-2-e1158-g002_b.jpg" xlink:type="simple" position="float" orientation="portrait" id="oo_9543.jpg"/></fig><fig-group id="F762239" position="float" orientation="portrait"><caption><p><italic><tp:taxon-name><tp:taxon-name-part taxon-name-part-type="genus">Telotheta</tp:taxon-name-part></tp:taxon-name></italic> male genital armatures, last abdominal segments and aedeagi. Scale bar: 1 mm.</p></caption><fig id="F762254" position="float" orientation="portrait"><label>Figure 3a.</label><caption><p><italic><tp:taxon-name><tp:taxon-name-part taxon-name-part-type="genus">Telotheta</tp:taxon-name-part> <tp:taxon-name-part taxon-name-part-type="species">unoi</tp:taxon-name-part></tp:taxon-name></italic> sp. n.</p></caption><graphic xmlns:xlink="http://www.w3.org/1999/xlink" xlink:href="biodiversity_data_journal-2-e1158-g003_a.jpg" xlink:type="simple" position="float" orientation="portrait" id="oo_9545.jpg"/></fig><fig id="F762255" position="float" orientation="portrait"><label>Figure 3b.</label><caption><p>
            <italic><tp:taxon-name><tp:taxon-name-part taxon-name-part-type="genus">Telotheta</tp:taxon-name-part> <tp:taxon-name-part taxon-name-part-type="species">muscipunctata</tp:taxon-name-part></tp:taxon-name></italic>
          </p></caption><graphic xmlns:xlink="http://www.w3.org/1999/xlink" xlink:href="biodiversity_data_journal-2-e1158-g003_b.jpg" xlink:type="simple" position="float" orientation="portrait" id="oo_9546.jpg"/></fig><fig id="F762256" position="float" orientation="portrait"><label>Figure 3c.</label><caption><p><italic><tp:taxon-name><tp:taxon-name-part taxon-name-part-type="genus">Telotheta</tp:taxon-name-part> <tp:taxon-name-part taxon-name-part-type="species">fresei</tp:taxon-name-part></tp:taxon-name></italic> sp. n.</p></caption><graphic xmlns:xlink="http://www.w3.org/1999/xlink" xlink:href="biodiversity_data_journal-2-e1158-g003_c.jpg" xlink:type="simple" position="float" orientation="portrait" id="oo_9547.jpg"/></fig></fig-group><fig id="F762255" position="float" orientation="portrait"><label>Figure 3b.</label><caption><p>
            <italic><tp:taxon-name><tp:taxon-name-part taxon-name-part-type="genus">Telotheta</tp:taxon-name-part> <tp:taxon-name-part taxon-name-part-type="species">muscipunctata</tp:taxon-name-part></tp:taxon-name></italic>
          </p></caption><graphic xmlns:xlink="http://www.w3.org/1999/xlink" xlink:href="biodiversity_data_journal-2-e1158-g003_b.jpg" xlink:type="simple" position="float" orientation="portrait" id="oo_9546.jpg"/></fig></tp:treatment-sec><ref-list><ref id="B808083"><element-citation xmlns:xlink="http://www.w3.org/1999/xlink" publication-type="chapter" xlink:type="simple"><person-group person-group-type="author"><name name-style="western"><surname>Prout</surname><given-names>Louis Beethoven</given-names></name></person-group><year>1912</year><chapter-title><tp:taxon-name><tp:taxon-name-part taxon-name-part-type="order">Lepidoptera</tp:taxon-name-part></tp:taxon-name><tp:taxon-name><tp:taxon-name-part taxon-name-part-type="above-genus">Heterocera</tp:taxon-name-part></tp:taxon-name>, Fam. <tp:taxon-name><tp:taxon-name-part taxon-name-part-type="family">Geometridae</tp:taxon-name-part></tp:taxon-name>, subfam. <tp:taxon-name><tp:taxon-name-part taxon-name-part-type="subfamily">Hemitheinae</tp:taxon-name-part></tp:taxon-name></chapter-title><person-group person-group-type="editor"><name name-style="western"><surname>Wytsman</surname><given-names>P</given-names></name></person-group><source>Genera Insectorum</source><volume>129</volume><publisher-name>Kernen Verlag</publisher-name><size units="page">274</size><comment content-type="language">German</comment></element-citation></ref><ref id="B808097"><element-citation xmlns:xlink="http://www.w3.org/1999/xlink" publication-type="chapter" xlink:type="simple"><person-group person-group-type="author"><name name-style="western"><surname>Prout</surname><given-names>Louis Beethoven</given-names></name></person-group><year>1932</year><chapter-title>The American <tp:taxon-name><tp:taxon-name-part taxon-name-part-type="family">Geometridae</tp:taxon-name-part></tp:taxon-name></chapter-title><person-group person-group-type="editor"><name name-style="western"><surname>Seitz</surname><given-names>A</given-names></name></person-group><source>The <tp:taxon-name><tp:taxon-name-part taxon-name-part-type="above-genus">Macrolepidoptera</tp:taxon-name-part></tp:taxon-name> of the world</source><volume>8</volume><publisher-name>Kernen Verlag</publisher-name><publisher-loc>Stuttgart</publisher-loc><size units="page">149</size><comment content-type="language">English</comment></element-citation></ref><ref id="B720313"><element-citation xmlns:xlink="http://www.w3.org/1999/xlink" publication-type="article" xlink:type="simple"><person-group person-group-type="author"><name name-style="western"><surname>Pitkin</surname><given-names>L.</given-names></name></person-group><year>1996</year><article-title>Neotropical Emerald moths: a review of the genera (<tp:taxon-name><tp:taxon-name-part taxon-name-part-type="order">Lepidoptera</tp:taxon-name-part></tp:taxon-name>: <tp:taxon-name><tp:taxon-name-part taxon-name-part-type="family">Geometridae</tp:taxon-name-part></tp:taxon-name>, <tp:taxon-name><tp:taxon-name-part taxon-name-part-type="subfamily">Geometrinae</tp:taxon-name-part></tp:taxon-name>)</article-title><volume>118</volume><fpage>309</fpage><lpage>440</lpage><comment content-type="language">English</comment><pub-id pub-id-type="doi">10.1111/j.1096-3642.1996.tb01268.x</pub-id></element-citation></ref></ref-list></tp:taxon-treatment>
