# Supplementary material for: Two new emerald geometrid species of Telotheta Warren from Ecuador and Bolivia (Lepidoptera: Geometridae, Geometrinae, Lophochoristini)
Source: Biodivers Data J. 2014 Sep 19;(2):e1158. doi: 10.3897/BDJ.2.e1158 (PMC4206780; doi:10.3897/BDJ.2.e1158)
Supplement: XML Treatment for Telotheta fresei [file BDJ.2.e1158-treatment3.xml]

<!DOCTYPE tp:taxon-treatment
  PUBLIC "-//TaxonX//DTD Taxonomic Treatment Publishing DTD v0 20100105//EN" "tax-treatment-NSO.dtd">
<tp:taxon-treatment xmlns:tp="http://www.plazi.org/taxpub"><tp:treatment-meta><mixed-citation publication-type="journal"><person-group><name><surname>Lindt</surname><given-names>Aare</given-names></name><name><surname>Viidalepp</surname><given-names>Jaan</given-names></name></person-group><article-title>Two new emerald geometrid species of <italic><tp:taxon-name><tp:taxon-name-part taxon-name-part-type="genus">Telotheta</tp:taxon-name-part></tp:taxon-name></italic> Warren from Ecuador and Bolivia (<tp:taxon-name><tp:taxon-name-part taxon-name-part-type="order">Lepidoptera</tp:taxon-name-part></tp:taxon-name>: <tp:taxon-name><tp:taxon-name-part taxon-name-part-type="family">Geometridae</tp:taxon-name-part></tp:taxon-name>, <tp:taxon-name><tp:taxon-name-part taxon-name-part-type="subfamily">Geometrinae</tp:taxon-name-part></tp:taxon-name>, <tp:taxon-name><tp:taxon-name-part taxon-name-part-type="tribe">Lophochoristini</tp:taxon-name-part></tp:taxon-name>)</article-title><source>Biodivers Data J</source><day>19</day><month>9</month><year>2014</year><volume>2014</volume><issue>2</issue><pub-id pub-id-type="doi">10.3897/BDJ.2.e1158</pub-id></mixed-citation></tp:treatment-meta><tp:nomenclature><tp:taxon-name>
            <tp:taxon-name-part taxon-name-part-type="genus">Telotheta</tp:taxon-name-part>
            <tp:taxon-name-part taxon-name-part-type="species">fresei</tp:taxon-name-part>
            <object-id xmlns:xlink="http://www.w3.org/1999/xlink" content-type="zoobank" xlink:type="simple" object-id-type="ZooBank">urn:lsid:zoobank.org:act:C474D8D5-F21E-4537-A58B-D602AD603466</object-id>
          </tp:taxon-name><tp:taxon-authority>Lindt &amp; Viidalepp</tp:taxon-authority><tp:taxon-status xmlns:xlink="http://www.w3.org/1999/xlink" xlink:type="simple">sp. n.</tp:taxon-status></tp:nomenclature><tp:treatment-sec sec-type="materials"><title>Materials</title><list list-type="alpha-lower" list-content="occurrences"><list-item><p><bold>Type status:</bold> <named-content xmlns:xlink="http://www.w3.org/1999/xlink" content-type="dwc:typeStatus" xlink:type="simple">Holotype</named-content>. <bold>Occurrence:</bold> sex: <named-content xmlns:xlink="http://www.w3.org/1999/xlink" content-type="dwc:sex" xlink:type="simple">male</named-content>; <bold>Location:</bold> country: <named-content xmlns:xlink="http://www.w3.org/1999/xlink" content-type="dwc:country" xlink:type="simple">Ecuador</named-content>; stateProvince: <named-content xmlns:xlink="http://www.w3.org/1999/xlink" content-type="dwc:stateProvince" xlink:type="simple">Morona Santiago</named-content>; verbatimLocality: <named-content xmlns:xlink="http://www.w3.org/1999/xlink" content-type="dwc:verbatimLocality" xlink:type="simple">Plan de Milagro</named-content>; verbatimElevation: <named-content xmlns:xlink="http://www.w3.org/1999/xlink" content-type="dwc:verbatimElevation" xlink:type="simple">2080</named-content>; verbatimLatitude: <named-content xmlns:xlink="http://www.w3.org/1999/xlink" content-type="dwc:verbatimLatitude" xlink:type="simple">03°00'25"S</named-content>; verbatimLongitude: <named-content xmlns:xlink="http://www.w3.org/1999/xlink" content-type="dwc:verbatimLongitude" xlink:type="simple">78°30'11"W</named-content>; <bold>Event:</bold> samplingProtocol: <named-content xmlns:xlink="http://www.w3.org/1999/xlink" content-type="dwc:samplingProtocol" xlink:type="simple">UV light sampling</named-content>; eventDate: <named-content xmlns:xlink="http://www.w3.org/1999/xlink" content-type="dwc:eventDate" xlink:type="simple">2007-04-27</named-content>; <bold>Record Level:</bold> institutionCode: <named-content xmlns:xlink="http://www.w3.org/1999/xlink" content-type="dwc:institutionCode" xlink:type="simple">EMNH</named-content></p></list-item><list-item><p><bold>Type status:</bold> <named-content xmlns:xlink="http://www.w3.org/1999/xlink" content-type="dwc:typeStatus" xlink:type="simple">Paratype</named-content>. <bold>Occurrence:</bold> sex: <named-content xmlns:xlink="http://www.w3.org/1999/xlink" content-type="dwc:sex" xlink:type="simple">male</named-content>; <bold>Location:</bold> country: <named-content xmlns:xlink="http://www.w3.org/1999/xlink" content-type="dwc:country" xlink:type="simple">Ecuador</named-content>; stateProvince: <named-content xmlns:xlink="http://www.w3.org/1999/xlink" content-type="dwc:stateProvince" xlink:type="simple">Morona Santiago</named-content>; verbatimLocality: <named-content xmlns:xlink="http://www.w3.org/1999/xlink" content-type="dwc:verbatimLocality" xlink:type="simple">Plan de Milagro</named-content>; verbatimElevation: <named-content xmlns:xlink="http://www.w3.org/1999/xlink" content-type="dwc:verbatimElevation" xlink:type="simple">2080 m</named-content>; verbatimLatitude: <named-content xmlns:xlink="http://www.w3.org/1999/xlink" content-type="dwc:verbatimLatitude" xlink:type="simple">03°00'25"S</named-content>; verbatimLongitude: <named-content xmlns:xlink="http://www.w3.org/1999/xlink" content-type="dwc:verbatimLongitude" xlink:type="simple">78°30'11"W</named-content>; <bold>Event:</bold> samplingProtocol: <named-content xmlns:xlink="http://www.w3.org/1999/xlink" content-type="dwc:samplingProtocol" xlink:type="simple">UV light sampling</named-content>; eventDate: <named-content xmlns:xlink="http://www.w3.org/1999/xlink" content-type="dwc:eventDate" xlink:type="simple">2007-04-24</named-content>; <bold>Record Level:</bold> collectionCode: <named-content xmlns:xlink="http://www.w3.org/1999/xlink" content-type="dwc:collectionCode" xlink:type="simple">IZBE</named-content></p></list-item><list-item><p><bold>Type status:</bold> <named-content xmlns:xlink="http://www.w3.org/1999/xlink" content-type="dwc:typeStatus" xlink:type="simple">Paratype</named-content>. <bold>Occurrence:</bold> sex: <named-content xmlns:xlink="http://www.w3.org/1999/xlink" content-type="dwc:sex" xlink:type="simple">2 males</named-content>; <bold>Location:</bold> country: <named-content xmlns:xlink="http://www.w3.org/1999/xlink" content-type="dwc:country" xlink:type="simple">Ecuador</named-content>; stateProvince: <named-content xmlns:xlink="http://www.w3.org/1999/xlink" content-type="dwc:stateProvince" xlink:type="simple">Morona Santiago</named-content>; verbatimLocality: <named-content xmlns:xlink="http://www.w3.org/1999/xlink" content-type="dwc:verbatimLocality" xlink:type="simple">Gualaquiza</named-content>; verbatimElevation: <named-content xmlns:xlink="http://www.w3.org/1999/xlink" content-type="dwc:verbatimElevation" xlink:type="simple">1570 m</named-content>; verbatimLatitude: <named-content xmlns:xlink="http://www.w3.org/1999/xlink" content-type="dwc:verbatimLatitude" xlink:type="simple">03°17'58"S</named-content>; verbatimLongitude: <named-content xmlns:xlink="http://www.w3.org/1999/xlink" content-type="dwc:verbatimLongitude" xlink:type="simple">78°33'59"W</named-content>; <bold>Event:</bold> samplingProtocol: <named-content xmlns:xlink="http://www.w3.org/1999/xlink" content-type="dwc:samplingProtocol" xlink:type="simple">UV light sampling</named-content>; eventDate: <named-content xmlns:xlink="http://www.w3.org/1999/xlink" content-type="dwc:eventDate" xlink:type="simple">2007-04-23</named-content>; <bold>Record Level:</bold> collectionCode: <named-content xmlns:xlink="http://www.w3.org/1999/xlink" content-type="dwc:collectionCode" xlink:type="simple">IZBE</named-content></p></list-item><list-item><p><bold>Type status:</bold> <named-content xmlns:xlink="http://www.w3.org/1999/xlink" content-type="dwc:typeStatus" xlink:type="simple">Paratype</named-content>. <bold>Occurrence:</bold> sex: <named-content xmlns:xlink="http://www.w3.org/1999/xlink" content-type="dwc:sex" xlink:type="simple">1 male</named-content>; <bold>Location:</bold> country: <named-content xmlns:xlink="http://www.w3.org/1999/xlink" content-type="dwc:country" xlink:type="simple">Ecuador</named-content>; stateProvince: <named-content xmlns:xlink="http://www.w3.org/1999/xlink" content-type="dwc:stateProvince" xlink:type="simple">Pastaza</named-content>; verbatimLocality: <named-content xmlns:xlink="http://www.w3.org/1999/xlink" content-type="dwc:verbatimLocality" xlink:type="simple">Cuasha</named-content>; verbatimElevation: <named-content xmlns:xlink="http://www.w3.org/1999/xlink" content-type="dwc:verbatimElevation" xlink:type="simple">880 m</named-content>; verbatimLatitude: <named-content xmlns:xlink="http://www.w3.org/1999/xlink" content-type="dwc:verbatimLatitude" xlink:type="simple">01°50'01"S</named-content>; verbatimLongitude: <named-content xmlns:xlink="http://www.w3.org/1999/xlink" content-type="dwc:verbatimLongitude" xlink:type="simple">77°39'01"W</named-content>; <bold>Event:</bold> samplingProtocol: <named-content xmlns:xlink="http://www.w3.org/1999/xlink" content-type="dwc:samplingProtocol" xlink:type="simple">UV light sampling</named-content>; eventDate: <named-content xmlns:xlink="http://www.w3.org/1999/xlink" content-type="dwc:eventDate" xlink:type="simple">2007-04-28</named-content>; <bold>Record Level:</bold> institutionCode: <named-content xmlns:xlink="http://www.w3.org/1999/xlink" content-type="dwc:institutionCode" xlink:type="simple">EMNH</named-content></p></list-item><list-item><p><bold>Type status:</bold> <named-content xmlns:xlink="http://www.w3.org/1999/xlink" content-type="dwc:typeStatus" xlink:type="simple">Paratype</named-content>. <bold>Occurrence:</bold> sex: <named-content xmlns:xlink="http://www.w3.org/1999/xlink" content-type="dwc:sex" xlink:type="simple">2 males, 2 females</named-content>; <bold>Location:</bold> country: <named-content xmlns:xlink="http://www.w3.org/1999/xlink" content-type="dwc:country" xlink:type="simple">Ecuador</named-content>; stateProvince: <named-content xmlns:xlink="http://www.w3.org/1999/xlink" content-type="dwc:stateProvince" xlink:type="simple">Napo</named-content>; verbatimLocality: <named-content xmlns:xlink="http://www.w3.org/1999/xlink" content-type="dwc:verbatimLocality" xlink:type="simple">Cotundo</named-content>; verbatimElevation: <named-content xmlns:xlink="http://www.w3.org/1999/xlink" content-type="dwc:verbatimElevation" xlink:type="simple">1080 m</named-content>; verbatimLatitude: <named-content xmlns:xlink="http://www.w3.org/1999/xlink" content-type="dwc:verbatimLatitude" xlink:type="simple">00°41'28"S</named-content>; verbatimLongitude: <named-content xmlns:xlink="http://www.w3.org/1999/xlink" content-type="dwc:verbatimLongitude" xlink:type="simple">77°43'56"W</named-content>; <bold>Event:</bold> samplingProtocol: <named-content xmlns:xlink="http://www.w3.org/1999/xlink" content-type="dwc:samplingProtocol" xlink:type="simple">UV light sampling</named-content>; eventDate: <named-content xmlns:xlink="http://www.w3.org/1999/xlink" content-type="dwc:eventDate" xlink:type="simple">2007-05-19</named-content>; <bold>Record Level:</bold> institutionCode: <named-content xmlns:xlink="http://www.w3.org/1999/xlink" content-type="dwc:institutionCode" xlink:type="simple">EMNH</named-content>; collectionCode: <named-content xmlns:xlink="http://www.w3.org/1999/xlink" content-type="dwc:collectionCode" xlink:type="simple">IZBE</named-content></p></list-item><list-item><p><bold>Type status:</bold> <named-content xmlns:xlink="http://www.w3.org/1999/xlink" content-type="dwc:typeStatus" xlink:type="simple">Paratype</named-content>. <bold>Occurrence:</bold> sex: <named-content xmlns:xlink="http://www.w3.org/1999/xlink" content-type="dwc:sex" xlink:type="simple">2 males, 2 females</named-content>; <bold>Location:</bold> country: <named-content xmlns:xlink="http://www.w3.org/1999/xlink" content-type="dwc:country" xlink:type="simple">Ecuador</named-content>; stateProvince: <named-content xmlns:xlink="http://www.w3.org/1999/xlink" content-type="dwc:stateProvince" xlink:type="simple">Napo</named-content>; verbatimLocality: <named-content xmlns:xlink="http://www.w3.org/1999/xlink" content-type="dwc:verbatimLocality" xlink:type="simple">Sarayacu</named-content>; verbatimElevation: <named-content xmlns:xlink="http://www.w3.org/1999/xlink" content-type="dwc:verbatimElevation" xlink:type="simple">1900 m</named-content>; verbatimLatitude: <named-content xmlns:xlink="http://www.w3.org/1999/xlink" content-type="dwc:verbatimLatitude" xlink:type="simple">00°38'51"S</named-content>; verbatimLongitude: <named-content xmlns:xlink="http://www.w3.org/1999/xlink" content-type="dwc:verbatimLongitude" xlink:type="simple">77°49'00"W</named-content>; <bold>Event:</bold> samplingProtocol: <named-content xmlns:xlink="http://www.w3.org/1999/xlink" content-type="dwc:samplingProtocol" xlink:type="simple">UV light sampling</named-content>; eventDate: <named-content xmlns:xlink="http://www.w3.org/1999/xlink" content-type="dwc:eventDate" xlink:type="simple">2007-05-20</named-content>; <bold>Record Level:</bold> institutionCode: <named-content xmlns:xlink="http://www.w3.org/1999/xlink" content-type="dwc:institutionCode" xlink:type="simple">EMNH</named-content>; collectionCode: <named-content xmlns:xlink="http://www.w3.org/1999/xlink" content-type="dwc:collectionCode" xlink:type="simple">IZBE</named-content></p></list-item><list-item><p><bold>Type status:</bold> <named-content xmlns:xlink="http://www.w3.org/1999/xlink" content-type="dwc:typeStatus" xlink:type="simple">Paratype</named-content>. <bold>Occurrence:</bold> sex: <named-content xmlns:xlink="http://www.w3.org/1999/xlink" content-type="dwc:sex" xlink:type="simple">1 male</named-content>; <bold>Location:</bold> country: <named-content xmlns:xlink="http://www.w3.org/1999/xlink" content-type="dwc:country" xlink:type="simple">Ecuador</named-content>; stateProvince: <named-content xmlns:xlink="http://www.w3.org/1999/xlink" content-type="dwc:stateProvince" xlink:type="simple">Zamora Chinchipe</named-content>; verbatimLocality: <named-content xmlns:xlink="http://www.w3.org/1999/xlink" content-type="dwc:verbatimLocality" xlink:type="simple">Zamora</named-content>; verbatimElevation: <named-content xmlns:xlink="http://www.w3.org/1999/xlink" content-type="dwc:verbatimElevation" xlink:type="simple">1000 m</named-content>; verbatimLatitude: <named-content xmlns:xlink="http://www.w3.org/1999/xlink" content-type="dwc:verbatimLatitude" xlink:type="simple">04°06'30"S</named-content>; verbatimLongitude: <named-content xmlns:xlink="http://www.w3.org/1999/xlink" content-type="dwc:verbatimLongitude" xlink:type="simple">78°57'49"W</named-content>; <bold>Event:</bold> samplingProtocol: <named-content xmlns:xlink="http://www.w3.org/1999/xlink" content-type="dwc:samplingProtocol" xlink:type="simple">UV light sampling</named-content>; eventDate: <named-content xmlns:xlink="http://www.w3.org/1999/xlink" content-type="dwc:eventDate" xlink:type="simple">2007-04-19</named-content>; <bold>Record Level:</bold> institutionCode: <named-content xmlns:xlink="http://www.w3.org/1999/xlink" content-type="dwc:institutionCode" xlink:type="simple">E;NH</named-content></p></list-item><list-item><p><bold>Type status:</bold> <named-content xmlns:xlink="http://www.w3.org/1999/xlink" content-type="dwc:typeStatus" xlink:type="simple">Paratype</named-content>. <bold>Occurrence:</bold> sex: <named-content xmlns:xlink="http://www.w3.org/1999/xlink" content-type="dwc:sex" xlink:type="simple">2 males, 2 females</named-content>; <bold>Location:</bold> country: <named-content xmlns:xlink="http://www.w3.org/1999/xlink" content-type="dwc:country" xlink:type="simple">Ecuador</named-content>; stateProvince: <named-content xmlns:xlink="http://www.w3.org/1999/xlink" content-type="dwc:stateProvince" xlink:type="simple">Zamora Chinchipe</named-content>; verbatimLocality: <named-content xmlns:xlink="http://www.w3.org/1999/xlink" content-type="dwc:verbatimLocality" xlink:type="simple">Los Encuentros</named-content>; verbatimElevation: <named-content xmlns:xlink="http://www.w3.org/1999/xlink" content-type="dwc:verbatimElevation" xlink:type="simple">1460</named-content>; verbatimLatitude: <named-content xmlns:xlink="http://www.w3.org/1999/xlink" content-type="dwc:verbatimLatitude" xlink:type="simple">03°54'40"S</named-content>; verbatimLongitude: <named-content xmlns:xlink="http://www.w3.org/1999/xlink" content-type="dwc:verbatimLongitude" xlink:type="simple">78°36'39"W</named-content>; <bold>Event:</bold> eventDate: <named-content xmlns:xlink="http://www.w3.org/1999/xlink" content-type="dwc:eventDate" xlink:type="simple">2007-04-21</named-content>; <bold>Record Level:</bold> institutionCode: <named-content xmlns:xlink="http://www.w3.org/1999/xlink" content-type="dwc:institutionCode" xlink:type="simple">EMNH</named-content>; collectionCode: <named-content xmlns:xlink="http://www.w3.org/1999/xlink" content-type="dwc:collectionCode" xlink:type="simple">IZBE</named-content></p></list-item><list-item><p><bold>Type status:</bold> <named-content xmlns:xlink="http://www.w3.org/1999/xlink" content-type="dwc:typeStatus" xlink:type="simple">Paratype</named-content>. <bold>Occurrence:</bold> sex: <named-content xmlns:xlink="http://www.w3.org/1999/xlink" content-type="dwc:sex" xlink:type="simple">2 males</named-content>; <bold>Location:</bold> country: <named-content xmlns:xlink="http://www.w3.org/1999/xlink" content-type="dwc:country" xlink:type="simple">Bolivia</named-content>; stateProvince: <named-content xmlns:xlink="http://www.w3.org/1999/xlink" content-type="dwc:stateProvince" xlink:type="simple">Cochabamba</named-content>; verbatimLocality: <named-content xmlns:xlink="http://www.w3.org/1999/xlink" content-type="dwc:verbatimLocality" xlink:type="simple">Naranjitos</named-content>; verbatimElevation: <named-content xmlns:xlink="http://www.w3.org/1999/xlink" content-type="dwc:verbatimElevation" xlink:type="simple">630 m</named-content>; verbatimLatitude: <named-content xmlns:xlink="http://www.w3.org/1999/xlink" content-type="dwc:verbatimLatitude" xlink:type="simple">17°03'32"S</named-content>; verbatimLongitude: <named-content xmlns:xlink="http://www.w3.org/1999/xlink" content-type="dwc:verbatimLongitude" xlink:type="simple">65°38'44"W</named-content>; <bold>Event:</bold> samplingProtocol: <named-content xmlns:xlink="http://www.w3.org/1999/xlink" content-type="dwc:samplingProtocol" xlink:type="simple">UV light sampling</named-content>; eventDate: <named-content xmlns:xlink="http://www.w3.org/1999/xlink" content-type="dwc:eventDate" xlink:type="simple">2010-10-04</named-content>; <bold>Record Level:</bold> institutionCode: <named-content xmlns:xlink="http://www.w3.org/1999/xlink" content-type="dwc:institutionCode" xlink:type="simple">EMNH</named-content></p></list-item><list-item><p><bold>Type status:</bold> <named-content xmlns:xlink="http://www.w3.org/1999/xlink" content-type="dwc:typeStatus" xlink:type="simple">Paratype</named-content>. <bold>Occurrence:</bold> sex: <named-content xmlns:xlink="http://www.w3.org/1999/xlink" content-type="dwc:sex" xlink:type="simple">2 females</named-content>; <bold>Location:</bold> country: <named-content xmlns:xlink="http://www.w3.org/1999/xlink" content-type="dwc:country" xlink:type="simple">Bolivia</named-content>; stateProvince: <named-content xmlns:xlink="http://www.w3.org/1999/xlink" content-type="dwc:stateProvince" xlink:type="simple">Cochabamba</named-content>; verbatimLocality: <named-content xmlns:xlink="http://www.w3.org/1999/xlink" content-type="dwc:verbatimLocality" xlink:type="simple">., N. P. Carrasco</named-content>; verbatimElevation: <named-content xmlns:xlink="http://www.w3.org/1999/xlink" content-type="dwc:verbatimElevation" xlink:type="simple">900 m</named-content>; verbatimLatitude: <named-content xmlns:xlink="http://www.w3.org/1999/xlink" content-type="dwc:verbatimLatitude" xlink:type="simple">17°06'44"S</named-content>; verbatimLongitude: <named-content xmlns:xlink="http://www.w3.org/1999/xlink" content-type="dwc:verbatimLongitude" xlink:type="simple">65°33'55"W</named-content>; <bold>Event:</bold> samplingProtocol: <named-content xmlns:xlink="http://www.w3.org/1999/xlink" content-type="dwc:samplingProtocol" xlink:type="simple">UV light sampling</named-content>; eventDate: <named-content xmlns:xlink="http://www.w3.org/1999/xlink" content-type="dwc:eventDate" xlink:type="simple">2010-10-05</named-content>; <bold>Record Level:</bold> institutionCode: <named-content xmlns:xlink="http://www.w3.org/1999/xlink" content-type="dwc:institutionCode" xlink:type="simple">EMNH</named-content></p></list-item><list-item><p><bold>Type status:</bold> <named-content xmlns:xlink="http://www.w3.org/1999/xlink" content-type="dwc:typeStatus" xlink:type="simple">Paratype</named-content>. <bold>Occurrence:</bold> sex: <named-content xmlns:xlink="http://www.w3.org/1999/xlink" content-type="dwc:sex" xlink:type="simple">1 male</named-content>; <bold>Location:</bold> country: <named-content xmlns:xlink="http://www.w3.org/1999/xlink" content-type="dwc:country" xlink:type="simple">Bolivia</named-content>; stateProvince: <named-content xmlns:xlink="http://www.w3.org/1999/xlink" content-type="dwc:stateProvince" xlink:type="simple">Caranavi prov.</named-content>; verbatimLocality: <named-content xmlns:xlink="http://www.w3.org/1999/xlink" content-type="dwc:verbatimLocality" xlink:type="simple">Caranavi</named-content>; verbatimElevation: <named-content xmlns:xlink="http://www.w3.org/1999/xlink" content-type="dwc:verbatimElevation" xlink:type="simple">1200 m</named-content>; verbatimLatitude: <named-content xmlns:xlink="http://www.w3.org/1999/xlink" content-type="dwc:verbatimLatitude" xlink:type="simple">15°43'19"S</named-content>; verbatimLongitude: <named-content xmlns:xlink="http://www.w3.org/1999/xlink" content-type="dwc:verbatimLongitude" xlink:type="simple">67°29'07"W</named-content>; <bold>Event:</bold> samplingProtocol: <named-content xmlns:xlink="http://www.w3.org/1999/xlink" content-type="dwc:samplingProtocol" xlink:type="simple">UV light sampling</named-content>; eventDate: <named-content xmlns:xlink="http://www.w3.org/1999/xlink" content-type="dwc:eventDate" xlink:type="simple">2010-11-05</named-content>; <bold>Record Level:</bold> collectionCode: <named-content xmlns:xlink="http://www.w3.org/1999/xlink" content-type="dwc:collectionCode" xlink:type="simple">IZBE</named-content></p></list-item><list-item><p><bold>Type status:</bold> <named-content xmlns:xlink="http://www.w3.org/1999/xlink" content-type="dwc:typeStatus" xlink:type="simple">Paratype</named-content>. <bold>Occurrence:</bold> sex: <named-content xmlns:xlink="http://www.w3.org/1999/xlink" content-type="dwc:sex" xlink:type="simple">1 male</named-content>; <bold>Location:</bold> country: <named-content xmlns:xlink="http://www.w3.org/1999/xlink" content-type="dwc:country" xlink:type="simple">Bolivia</named-content>; stateProvince: <named-content xmlns:xlink="http://www.w3.org/1999/xlink" content-type="dwc:stateProvince" xlink:type="simple">Inicua</named-content>; verbatimLocality: <named-content xmlns:xlink="http://www.w3.org/1999/xlink" content-type="dwc:verbatimLocality" xlink:type="simple">Quiquibei</named-content>; verbatimElevation: <named-content xmlns:xlink="http://www.w3.org/1999/xlink" content-type="dwc:verbatimElevation" xlink:type="simple">550 m</named-content>; verbatimLatitude: <named-content xmlns:xlink="http://www.w3.org/1999/xlink" content-type="dwc:verbatimLatitude" xlink:type="simple">15°30'16"S</named-content>; verbatimLongitude: <named-content xmlns:xlink="http://www.w3.org/1999/xlink" content-type="dwc:verbatimLongitude" xlink:type="simple">67°11'52"W</named-content>; <bold>Event:</bold> samplingProtocol: <named-content xmlns:xlink="http://www.w3.org/1999/xlink" content-type="dwc:samplingProtocol" xlink:type="simple">UV light sampling</named-content>; eventDate: <named-content xmlns:xlink="http://www.w3.org/1999/xlink" content-type="dwc:eventDate" xlink:type="simple">2010-10-31</named-content>; <bold>Record Level:</bold> collectionCode: <named-content xmlns:xlink="http://www.w3.org/1999/xlink" content-type="dwc:collectionCode" xlink:type="simple">IZBE</named-content></p></list-item><list-item><p><bold>Type status:</bold> <named-content xmlns:xlink="http://www.w3.org/1999/xlink" content-type="dwc:typeStatus" xlink:type="simple">Paratype</named-content>. <bold>Occurrence:</bold> sex: <named-content xmlns:xlink="http://www.w3.org/1999/xlink" content-type="dwc:sex" xlink:type="simple">1 male</named-content>; <bold>Location:</bold> country: <named-content xmlns:xlink="http://www.w3.org/1999/xlink" content-type="dwc:country" xlink:type="simple">Bolivia</named-content>; stateProvince: <named-content xmlns:xlink="http://www.w3.org/1999/xlink" content-type="dwc:stateProvince" xlink:type="simple">La Paz</named-content>; verbatimLocality: <named-content xmlns:xlink="http://www.w3.org/1999/xlink" content-type="dwc:verbatimLocality" xlink:type="simple">Sacramento Alto</named-content>; verbatimElevation: <named-content xmlns:xlink="http://www.w3.org/1999/xlink" content-type="dwc:verbatimElevation" xlink:type="simple">2000 m</named-content>; verbatimLatitude: <named-content xmlns:xlink="http://www.w3.org/1999/xlink" content-type="dwc:verbatimLatitude" xlink:type="simple">16°14'44"S</named-content>; verbatimLongitude: <named-content xmlns:xlink="http://www.w3.org/1999/xlink" content-type="dwc:verbatimLongitude" xlink:type="simple">67°47'09"W</named-content>; <bold>Event:</bold> samplingProtocol: <named-content xmlns:xlink="http://www.w3.org/1999/xlink" content-type="dwc:samplingProtocol" xlink:type="simple">UV light sampling</named-content>; eventDate: <named-content xmlns:xlink="http://www.w3.org/1999/xlink" content-type="dwc:eventDate" xlink:type="simple">2010-11-08</named-content>; <bold>Record Level:</bold> collectionCode: <named-content xmlns:xlink="http://www.w3.org/1999/xlink" content-type="dwc:collectionCode" xlink:type="simple">IZBE</named-content></p></list-item></list></tp:treatment-sec><tp:treatment-sec sec-type="Description"><title>Description</title><p><bold>Head, thorax and abdomen.</bold> Male: Wing span 18–22 mm. Female: 20–25 mm (Fig. <xref ref-type="fig" rid="F762222">1</xref>, right). The frons is of almost rectangular shape (Fig. <xref ref-type="fig" rid="F762230">2</xref><xref ref-type="fig" rid="F762237">c</xref>), slightly bulging and broader than in other species of this genus, being brown with a white line below. The width of frons along its dorsal edge is 0.9–1.0 mm, along the ventral edge 0.7–0.8 mm. The male antennae are bipectinate, the pectinations being up to 0.70–0.75 mm long at the tenth segment, tapering out beyond the middle of the antenna. The female antennae are finely serrated. The haustellum is present, the palpi have a thin 3rd segment, hardly projecting in front of the frons in males, longer in females. The interantennal fillet is white with a green hue, the vertex and thorax are green, the dorsum of the abdomen is green, mottled with white. The venation and structure of the wings as described for the genus (<xref ref-type="bibr" rid="B720313">Pitkin 1996</xref>), the hindwing veins Rs and M<sub>1 </sub>are on a very long stalk and the distal margin of the hindwing is slightly angulate at the end of the vein M<sub>3</sub>. The discal veins are straight in both wings. The male hind tibia is slender, without the proximal pair of spurs and without a hair pencil, the distal spurs are long. The facies of the moths is similar to that in <italic><tp:taxon-name><tp:taxon-name-part taxon-name-part-type="genus">Telotheta</tp:taxon-name-part> <tp:taxon-name-part taxon-name-part-type="species">muscipunctata</tp:taxon-name-part></tp:taxon-name></italic>.</p><p><bold>Forewings</bold> (Fig. <xref ref-type="fig" rid="F762222">1</xref>) are densely scaled with semi-transparent white and green scales as in <italic><tp:taxon-name><tp:taxon-name-part taxon-name-part-type="genus">Telotheta</tp:taxon-name-part> <tp:taxon-name-part taxon-name-part-type="species">muscipunctata</tp:taxon-name-part></tp:taxon-name></italic>, the transparent scales are mostly pigmented in green to one quarter of their apical part. The hindwings are concolorous, both wings having a large green discal spot. The transverse lines and submarginal line are absent, the fringe is whitish as in <italic><tp:taxon-name><tp:taxon-name-part taxon-name-part-type="genus">Telotheta</tp:taxon-name-part> <tp:taxon-name-part taxon-name-part-type="species">muscipunctata</tp:taxon-name-part></tp:taxon-name></italic> (greenish in <italic><tp:taxon-name><tp:taxon-name-part taxon-name-part-type="genus">Telotheta</tp:taxon-name-part> <tp:taxon-name-part taxon-name-part-type="species">unoi</tp:taxon-name-part></tp:taxon-name></italic>). The forewing costal edge is lined light brown (slightly rosy in <italic><tp:taxon-name><tp:taxon-name-part taxon-name-part-type="genus">Telotheta</tp:taxon-name-part> <tp:taxon-name-part taxon-name-part-type="species">muscipunctata</tp:taxon-name-part></tp:taxon-name></italic>).</p><p><bold>Male genitalia</bold> (Fig. <xref ref-type="fig" rid="F762239">3</xref><xref ref-type="fig" rid="F762256">c</xref>). The male genital armature of <italic><tp:taxon-name><tp:taxon-name-part taxon-name-part-type="genus">Telotheta</tp:taxon-name-part> <tp:taxon-name-part taxon-name-part-type="species">fresei</tp:taxon-name-part></tp:taxon-name></italic> is similar to that of <italic><tp:taxon-name><tp:taxon-name-part taxon-name-part-type="genus">Telotheta</tp:taxon-name-part> <tp:taxon-name-part taxon-name-part-type="species">unoi</tp:taxon-name-part></tp:taxon-name></italic> and <italic><tp:taxon-name><tp:taxon-name-part taxon-name-part-type="genus">Telotheta</tp:taxon-name-part> <tp:taxon-name-part taxon-name-part-type="species">muscipunctata</tp:taxon-name-part></tp:taxon-name></italic> but large (the height of the genital capsule is 1.0 mm for <italic><tp:taxon-name><tp:taxon-name-part taxon-name-part-type="genus">Telotheta</tp:taxon-name-part> <tp:taxon-name-part taxon-name-part-type="species">unoi</tp:taxon-name-part></tp:taxon-name></italic>, 1.3 mm for <italic><tp:taxon-name><tp:taxon-name-part taxon-name-part-type="genus">Telotheta</tp:taxon-name-part> <tp:taxon-name-part taxon-name-part-type="species">fresei</tp:taxon-name-part></tp:taxon-name></italic> and for <italic><tp:taxon-name><tp:taxon-name-part taxon-name-part-type="genus">Telotheta</tp:taxon-name-part> <tp:taxon-name-part taxon-name-part-type="species">muscipunctata</tp:taxon-name-part></tp:taxon-name></italic>). The aedeagus is about 1.3 mm long. The distal process of the uncus is reduced, the gnathos arms are short hooked. In <italic><tp:taxon-name><tp:taxon-name-part taxon-name-part-type="genus">Telotheta</tp:taxon-name-part> <tp:taxon-name-part taxon-name-part-type="species">fresei</tp:taxon-name-part></tp:taxon-name></italic> the juxta and the transtilla together constitute a long anellar complex. The juxta is broader than in the two other species. The valva is apically bilobed, the apical lobe as in <italic><tp:taxon-name><tp:taxon-name-part taxon-name-part-type="genus">Telotheta</tp:taxon-name-part> <tp:taxon-name-part taxon-name-part-type="species">muscipunctata</tp:taxon-name-part></tp:taxon-name></italic> (more slender in <italic><tp:taxon-name><tp:taxon-name-part taxon-name-part-type="genus">Telotheta</tp:taxon-name-part> <tp:taxon-name-part taxon-name-part-type="species">unoi</tp:taxon-name-part></tp:taxon-name></italic>). The dorsal margin of the apical lobe bears about 8-10 scattered, stout, curved setae, and about 20 such setae in a row in <italic><tp:taxon-name><tp:taxon-name-part taxon-name-part-type="genus">Telotheta</tp:taxon-name-part> <tp:taxon-name-part taxon-name-part-type="species">muscipunctata</tp:taxon-name-part></tp:taxon-name></italic>. The ventral margin of the subapical lobe of the valva is straight. Sternite A8 distal projections are flat and triangularly rounded, completely different from the slender, rigid projections in <italic><tp:taxon-name><tp:taxon-name-part taxon-name-part-type="genus">Telotheta</tp:taxon-name-part> <tp:taxon-name-part taxon-name-part-type="species">muscipunctata</tp:taxon-name-part></tp:taxon-name></italic> and <italic><tp:taxon-name><tp:taxon-name-part taxon-name-part-type="genus">Telotheta</tp:taxon-name-part> <tp:taxon-name-part taxon-name-part-type="species">unoi</tp:taxon-name-part></tp:taxon-name></italic>.</p><p>The female genitalia (Fig. <xref ref-type="fig" rid="F762268">4</xref><xref ref-type="fig" rid="F762273">a</xref>)  are composed of a short ductus bursae, a pyriform bursa copulatrix and the signum is a small plate of trapezoidal shape, without any lateral prongs (Fig. <xref ref-type="fig" rid="F762268">4</xref><xref ref-type="fig" rid="F762274">b</xref>). The roundish sclerotization to the ostial region is much weaker than in <italic><tp:taxon-name><tp:taxon-name-part taxon-name-part-type="genus">Telotheta</tp:taxon-name-part> <tp:taxon-name-part taxon-name-part-type="species">muscipunctata</tp:taxon-name-part></tp:taxon-name></italic> (compare Fig. 223 in <xref ref-type="bibr" rid="B720313">Pitkin 1996</xref>). The anterior apophyses are much shorter than the posterior apophyses.</p><p><bold>Variation.</bold> Both males and females of this new species were collected together from three collecting sites in Ecuador (Cotundo, Sarayacu and Los Encuentros) and therefore treated as conspecific. <xref ref-type="bibr" rid="B720313">Pitkin 1996</xref> has examined both primary types of the known species. She characterized <italic><tp:taxon-name><tp:taxon-name-part taxon-name-part-type="genus">Telotheta</tp:taxon-name-part> <tp:taxon-name-part taxon-name-part-type="species">muscipunctata</tp:taxon-name-part></tp:taxon-name></italic> males by the presence of two rod-like processes to the posterior edge of the last abdominal sternite and females by having a large roundish sclerotization in  the sterigmal area, a membranous bursa copulatrix, provided with a "small signum with two tapered prongs" (<xref ref-type="bibr" rid="B720313">Pitkin 1996</xref>: 408). There was no need to re-examine the types, as the morphological differences between <italic><tp:taxon-name><tp:taxon-name-part taxon-name-part-type="genus">Telotheta</tp:taxon-name-part> <tp:taxon-name-part taxon-name-part-type="species">muscipunctata</tp:taxon-name-part></tp:taxon-name></italic> and <italic><tp:taxon-name><tp:taxon-name-part taxon-name-part-type="genus">Telotheta</tp:taxon-name-part> <tp:taxon-name-part taxon-name-part-type="species">fresei</tp:taxon-name-part></tp:taxon-name></italic> are clear.</p><p>The series of <italic><tp:taxon-name><tp:taxon-name-part taxon-name-part-type="genus">Telotheta</tp:taxon-name-part> <tp:taxon-name-part taxon-name-part-type="species">fresei</tp:taxon-name-part></tp:taxon-name></italic> from Ecuador and from Bolivia differ slightly in the shape of the eighth sternite of male abdomen. The sternite has triangular projections to its posterior edge in the populations of Ecuador, and more rounded projections in the  populations from Bolivia. This phenomenon requires further investigation: the differences are slight and, possibly, clinal.</p></tp:treatment-sec><tp:treatment-sec sec-type="Etymology"><title>Etymology</title><p>This new species is named in honour of the former lutherian pastor in Lääne-Nigula, West Estionia, Theodor Alexander Benedict Frese. His insect collection, consisting of several thousands of mounted and labelled local butterflies, moths and other hexapods, was donated in 1864 to the Eestimaa Provintsiaalmuuseum, the precedor of the Estonian Museum of Natural History. The 150th anniversary of the Museum will be celebrated 2014. The gender is masculine.</p></tp:treatment-sec><tp:treatment-sec sec-type="Distribution"><title>Distribution</title><p><italic><tp:taxon-name><tp:taxon-name-part taxon-name-part-type="genus">Telotheta</tp:taxon-name-part> <tp:taxon-name-part taxon-name-part-type="species">fresei</tp:taxon-name-part></tp:taxon-name></italic> is described from Eastern Ecuador and Bolivia.</p></tp:treatment-sec><tp:treatment-sec sec-type="Ecology"><title>Ecology</title><p><italic><tp:taxon-name><tp:taxon-name-part taxon-name-part-type="genus">Telotheta</tp:taxon-name-part> <tp:taxon-name-part taxon-name-part-type="species">fresei</tp:taxon-name-part></tp:taxon-name></italic> is collected in tropical forests between about 500 m and 2000 m elevation.</p></tp:treatment-sec><tp:treatment-sec><!--Section generated to contain objects referenced in tp:taxon-treatment.--><fig id="F762222" position="float" orientation="portrait"><label>Figure 1.</label><caption><p><italic><tp:taxon-name><tp:taxon-name-part taxon-name-part-type="genus">Telotheta</tp:taxon-name-part></tp:taxon-name></italic> moths. <italic><italic><tp:taxon-name><tp:taxon-name-part taxon-name-part-type="genus">Telotheta</tp:taxon-name-part></tp:taxon-name></italic> unoi</italic> sp. n. (left), <italic><tp:taxon-name><tp:taxon-name-part taxon-name-part-type="genus">Telotheta</tp:taxon-name-part> <tp:taxon-name-part taxon-name-part-type="species">fresei</tp:taxon-name-part></tp:taxon-name></italic>  sp. n. (middle), and <italic><tp:taxon-name><tp:taxon-name-part taxon-name-part-type="genus">Telotheta</tp:taxon-name-part> <tp:taxon-name-part taxon-name-part-type="species">muscipunctata</tp:taxon-name-part></tp:taxon-name></italic> (right). Scale bar: 10 mm.</p></caption><graphic xmlns:xlink="http://www.w3.org/1999/xlink" xlink:href="biodiversity_data_journal-2-e1158-g001.jpg" position="float" id="oo_9541.jpg" orientation="portrait" xlink:type="simple"/></fig><fig-group id="F762230" position="float" orientation="portrait"><caption><p><italic><tp:taxon-name><tp:taxon-name-part taxon-name-part-type="genus">Telotheta</tp:taxon-name-part></tp:taxon-name></italic> moths: heads, frontal view. Scale bar: 1 mm.</p></caption><fig id="F762235" position="float" orientation="portrait"><label>Figure 2a.</label><caption><p><italic><tp:taxon-name><tp:taxon-name-part taxon-name-part-type="genus">Telotheta</tp:taxon-name-part> <tp:taxon-name-part taxon-name-part-type="species">unoi</tp:taxon-name-part></tp:taxon-name></italic> sp. n.</p></caption><graphic xmlns:xlink="http://www.w3.org/1999/xlink" xlink:href="biodiversity_data_journal-2-e1158-g002_a.jpg" xlink:type="simple" position="float" orientation="portrait" id="oo_9542.jpg"/></fig><fig id="F762236" position="float" orientation="portrait"><label>Figure 2b.</label><caption><p>
            <italic><tp:taxon-name><tp:taxon-name-part taxon-name-part-type="genus">Telotheta</tp:taxon-name-part> <tp:taxon-name-part taxon-name-part-type="species">muscipunctata</tp:taxon-name-part></tp:taxon-name></italic>
          </p></caption><graphic xmlns:xlink="http://www.w3.org/1999/xlink" xlink:href="biodiversity_data_journal-2-e1158-g002_b.jpg" xlink:type="simple" position="float" orientation="portrait" id="oo_9543.jpg"/></fig><fig id="F762237" position="float" orientation="portrait"><label>Figure 2c.</label><caption><p><italic><tp:taxon-name><tp:taxon-name-part taxon-name-part-type="genus">Telotheta</tp:taxon-name-part> <tp:taxon-name-part taxon-name-part-type="species">fresei</tp:taxon-name-part></tp:taxon-name></italic> sp. n.</p></caption><graphic xmlns:xlink="http://www.w3.org/1999/xlink" xlink:href="biodiversity_data_journal-2-e1158-g002_c.jpg" xlink:type="simple" position="float" orientation="portrait" id="oo_9544.jpg"/></fig></fig-group><fig id="F762237" position="float" orientation="portrait"><label>Figure 2c.</label><caption><p><italic><tp:taxon-name><tp:taxon-name-part taxon-name-part-type="genus">Telotheta</tp:taxon-name-part> <tp:taxon-name-part taxon-name-part-type="species">fresei</tp:taxon-name-part></tp:taxon-name></italic> sp. n.</p></caption><graphic xmlns:xlink="http://www.w3.org/1999/xlink" xlink:href="biodiversity_data_journal-2-e1158-g002_c.jpg" xlink:type="simple" position="float" orientation="portrait" id="oo_9544.jpg"/></fig><fig-group id="F762239" position="float" orientation="portrait"><caption><p><italic><tp:taxon-name><tp:taxon-name-part taxon-name-part-type="genus">Telotheta</tp:taxon-name-part></tp:taxon-name></italic> male genital armatures, last abdominal segments and aedeagi. Scale bar: 1 mm.</p></caption><fig id="F762254" position="float" orientation="portrait"><label>Figure 3a.</label><caption><p><italic><tp:taxon-name><tp:taxon-name-part taxon-name-part-type="genus">Telotheta</tp:taxon-name-part> <tp:taxon-name-part taxon-name-part-type="species">unoi</tp:taxon-name-part></tp:taxon-name></italic> sp. n.</p></caption><graphic xmlns:xlink="http://www.w3.org/1999/xlink" xlink:href="biodiversity_data_journal-2-e1158-g003_a.jpg" xlink:type="simple" position="float" orientation="portrait" id="oo_9545.jpg"/></fig><fig id="F762255" position="float" orientation="portrait"><label>Figure 3b.</label><caption><p>
            <italic><tp:taxon-name><tp:taxon-name-part taxon-name-part-type="genus">Telotheta</tp:taxon-name-part> <tp:taxon-name-part taxon-name-part-type="species">muscipunctata</tp:taxon-name-part></tp:taxon-name></italic>
          </p></caption><graphic xmlns:xlink="http://www.w3.org/1999/xlink" xlink:href="biodiversity_data_journal-2-e1158-g003_b.jpg" xlink:type="simple" position="float" orientation="portrait" id="oo_9546.jpg"/></fig><fig id="F762256" position="float" orientation="portrait"><label>Figure 3c.</label><caption><p><italic><tp:taxon-name><tp:taxon-name-part taxon-name-part-type="genus">Telotheta</tp:taxon-name-part> <tp:taxon-name-part taxon-name-part-type="species">fresei</tp:taxon-name-part></tp:taxon-name></italic> sp. n.</p></caption><graphic xmlns:xlink="http://www.w3.org/1999/xlink" xlink:href="biodiversity_data_journal-2-e1158-g003_c.jpg" xlink:type="simple" position="float" orientation="portrait" id="oo_9547.jpg"/></fig></fig-group><fig id="F762256" position="float" orientation="portrait"><label>Figure 3c.</label><caption><p><italic><tp:taxon-name><tp:taxon-name-part taxon-name-part-type="genus">Telotheta</tp:taxon-name-part> <tp:taxon-name-part taxon-name-part-type="species">fresei</tp:taxon-name-part></tp:taxon-name></italic> sp. n.</p></caption><graphic xmlns:xlink="http://www.w3.org/1999/xlink" xlink:href="biodiversity_data_journal-2-e1158-g003_c.jpg" xlink:type="simple" position="float" orientation="portrait" id="oo_9547.jpg"/></fig><fig-group id="F762268" position="float" orientation="portrait"><caption><p><italic><tp:taxon-name><tp:taxon-name-part taxon-name-part-type="genus">Telotheta</tp:taxon-name-part> <tp:taxon-name-part taxon-name-part-type="species">fresei</tp:taxon-name-part></tp:taxon-name></italic> sp. n., female genitalia.</p></caption><fig id="F762273" position="float" orientation="portrait"><label>Figure 4a.</label><caption><p>female genital armature. Scale bar: 1 mm</p></caption><graphic xmlns:xlink="http://www.w3.org/1999/xlink" xlink:href="biodiversity_data_journal-2-e1158-g004_a.jpg" xlink:type="simple" position="float" orientation="portrait" id="oo_9548.jpg"/></fig><fig id="F762274" position="float" orientation="portrait"><label>Figure 4b.</label><caption><p>signum, enlarged</p></caption><graphic xmlns:xlink="http://www.w3.org/1999/xlink" xlink:href="biodiversity_data_journal-2-e1158-g004_b.jpg" xlink:type="simple" position="float" orientation="portrait" id="oo_9549.jpg"/></fig></fig-group><fig id="F762273" position="float" orientation="portrait"><label>Figure 4a.</label><caption><p>female genital armature. Scale bar: 1 mm</p></caption><graphic xmlns:xlink="http://www.w3.org/1999/xlink" xlink:href="biodiversity_data_journal-2-e1158-g004_a.jpg" xlink:type="simple" position="float" orientation="portrait" id="oo_9548.jpg"/></fig><fig id="F762274" position="float" orientation="portrait"><label>Figure 4b.</label><caption><p>signum, enlarged</p></caption><graphic xmlns:xlink="http://www.w3.org/1999/xlink" xlink:href="biodiversity_data_journal-2-e1158-g004_b.jpg" xlink:type="simple" position="float" orientation="portrait" id="oo_9549.jpg"/></fig></tp:treatment-sec><ref-list><ref id="B720313"><element-citation xmlns:xlink="http://www.w3.org/1999/xlink" publication-type="article" xlink:type="simple"><person-group person-group-type="author"><name name-style="western"><surname>Pitkin</surname><given-names>L.</given-names></name></person-group><year>1996</year><article-title>Neotropical Emerald moths: a review of the genera (<tp:taxon-name><tp:taxon-name-part taxon-name-part-type="order">Lepidoptera</tp:taxon-name-part></tp:taxon-name>: <tp:taxon-name><tp:taxon-name-part taxon-name-part-type="family">Geometridae</tp:taxon-name-part></tp:taxon-name>, <tp:taxon-name><tp:taxon-name-part taxon-name-part-type="subfamily">Geometrinae</tp:taxon-name-part></tp:taxon-name>)</article-title><volume>118</volume><fpage>309</fpage><lpage>440</lpage><comment content-type="language">English</comment><pub-id pub-id-type="doi">10.1111/j.1096-3642.1996.tb01268.x</pub-id></element-citation></ref></ref-list></tp:taxon-treatment>
